# Supplementary material for: Knowledge Assessment on the Management of Acute Cor Pulmonale: An Interdisciplinary Survey Study
Source: J Clin Med. 2026 Mar 26;15(7):2527. doi: 10.3390/jcm15072527 (PMC13073427; doi:10.3390/jcm15072527)
Supplement: Supplementary file 1 [file jcm-15-02527-s001.zip]

Archive with 1 entries (1 files):
- jcm-4204405-supplementary.pdf
